# Supplementary material for: Orco-dependent survival of odorant receptor neurons in ants
Source: Sci Adv. 2024 Jun 7;10(23):eadk9000. doi: 10.1126/sciadv.adk9000 (PMC11160473; doi:10.1126/sciadv.adk9000)
Supplement: Supplementary file 2 — Tables S1 to S6 [file sciadv.adk9000_tables_s1_to_s6.zip]

Archive with 6 entries (6 files):
- adk9000_Table_S1.xlsx
- adk9000_Table_S2.xlsx
- adk9000_Table_S3.xlsx
- adk9000_Table_S4.xlsx
- adk9000_Table_S5.xlsx
- adk9000_Table_S6.xlsx
