# Supplementary material for: Orco-dependent survival of odorant receptor neurons in ants
Source: Sci Adv. 2024 Jun 7;10(23):eadk9000. doi: 10.1126/sciadv.adk9000 (PMC11160473; doi:10.1126/sciadv.adk9000)
Supplement: Supplementary file 2 — Tables S1 to S6 [file sciadv.adk9000_tables_s1_to_s6.zip › adk9000_Table_S3.xlsx]

## Sheet: Sheet1
locus	scaffold	coordinates	Ors_within_locus	number_of_Ors_within_locus	Or_expression_in_mutant	neighboring_non-Or(s)_with_similar_non-neuronal_expression	is_any_such_non-Or_directly_bordering_the_Or_locus
1	NW_020229890.1	1212870-1424437	HsOr44-HsOr59, HsOr2-HsOr43	58	HsOr49-HsOr53 in support cells, HsOr58 in glia, HsOr34-HsOr37 in mechanosensory neurons	LOC105188517.LOC112589549, G918	NO
2	NW_020230427.1	620807-959418	HsOr325-HsOr306, HsOr326-HsOr351	44	all genes in support cells, possibly also glia	LOC105182725, LOC105182715, LOC105182711, LOC105182710	YES
3	NW_020229910.1	510020-673088	HsOr170-HsOr167, HsOr131.1-HsOr166	39	HsOr160, HsOr161 in support cells	G1637	NO
4	NW_020230518.1	45837-228988	HsOr117-HsOr87, HsOr118-HsOr121	37	none confidently detected	n/a	n/a
5	NW_020230432.1	1083586-1202760	HsOr273-HsOr302	30	none confidently detected	n/a	n/a
6	NW_020230382.1	957914-1018611	HsOr60-HsOr77.2	19	HsOr60-HsOr62 in unidentified non-neuronal cells	LOC105183707	YES
7	NW_020230183.1	2074288-2142186	HsOr226-HsOr239	14	HsOr226 in support cells and epithelium	LOC105187308	YES
8	NW_020230593.1	312510-367641	HsOr355-HsOr368	14	none confidently detected	n/a	n/a
9	NW_020229922.1	633046-685062	HsOr123-HsOr130, HsOr171-HsOr176	13	none confidently detected	n/a	n/a
10	NW_020230531.1	535824-571041	HsOr202-HsOr192	11	HsOr202-HsOr199 in glia	LOC105190781	YES
11	NW_020230076.1	215983-260934	HsOr264-HsOr272	9	none confidently detected	n/a	n/a
12	NW_020229948.1	227684-260913	HsOr256-HsOr258, HsOr354-HsOr352	9	none confidently detected	n/a	n/a
13	NW_020229954.1	24600-73689	HsOr78-HsOr86	9	HsOr86 in epithelium	LOC105191288	YES
14	NW_020230377.1	785736-1011874	HsOr184-HsOr178	8	HsOr180 in epithelium	LOC105182245	YES
15	NW_020230679.1	18906-52258	HsOr254-HsOr247	8	HsOr247 in unidentified non-neuronal cells	LOC105190442	YES
16	NW_020230682.1	873247-908696	HsOr208-HsOr203	6	none confidently detected	n/a	n/a
17	NW_020229906.1	89537-103413	HsOr223-HsOr220	4	none confidently detected	n/a	n/a
18	NW_020230081.1	324051-351830	HsOr210-HsOr213	4	HsOr212, HsOr213 in support cells	LOC105181984	NO
19	NW_020229999.1	330492-347988	HsOr240-HsOr242	3	none confidently detected	n/a	n/a
20	NW_020230044.1	226986-238146	HsOr262-HsOr260	3	all genes in mechanosensory neurons	n/a	n/a
21	NW_020230082.1	594862-630405	HsOr216-HsOr214	3	HsOr214 in epithelium	LOC105190660	NO
22	NW_020230149.1	99004-318680	HsOr246, HsOr376, HsOr209	3	HsOr246 in epithelium	none found	n/a
23	NW_020230313.1	1754364-1788701	HsOr244, HsOr245, HsOr243	3	HsOr244, HsOr245 in support cells	none found	n/a
24	NW_020230076.1	436103-443985	HsOr189-HsOr190	2	both genes in glia	LOC105189224	YES
25	NW_020229988.1	1247003-1254004	HsOr217-HsOr218	2	none confidently detected	n/a	n/a
26	NW_020230397.1	835543-848637	HsOr186-HsOr187	2	none confidently detected	n/a	n/a
27	NW_020230620.1	384501-396554	HsOr304-HsOr305	2	HsOr305 in unidentified non-neuronal cells	LOC105187600	YES
28	NW_020229892.1	1008680-1013062	HsOr369	1	none confidently detected	n/a	n/a
29	NW_020229894.1	1680439-1683410	HsOr371	1	none confidently detected	n/a	n/a
30	NW_020229897.1	970494-973292	HsOr191	1	none confidently detected	n/a	n/a
31	NW_020229964.1	336870-341912	HsOr219	1	HsOr219 in mechanosensory neurons	n/a	n/a
32	NW_020229989.1	309424-312985	HsOr122	1	none confidently detected	n/a	n/a
33	NW_020230023.1	312943-323783	HsOr188	1	none confidently detected	n/a	n/a
34	NW_020230038.1	347602-353894	HsOr224	1	none confidently detected	n/a	n/a
35	NW_020230083.1	317685-326309	HsOr375	1	none confidently detected	n/a	n/a
36	NW_020230185.1	1300220-1306821	HsOr185	1	HsOr185 in support cells	LOC105186258	YES
37	NW_020230222.1	828314-830502	HsOr377	1	none confidently detected	n/a	n/a
38	NW_020230294.1	14108-18273	HsOr177	1	none confidently detected	n/a	n/a
39	NW_020230299.1	193224-196401	HsOr370	1	HsOr370 in support cells	LOC105192294, LOC105192289	NO
40	NW_020230415.1	826882-837614	HsOr255	1	none confidently detected	n/a	n/a
41	NW_020230460.1	559324-578024	HsOr372	1	none confidently detected	n/a	n/a
42	NW_020230588.1	21513-23913	HsOr225	1	none confidently detected	n/a	n/a
43	NW_020230628.1	194805-196560	HsOr373	1	none confidently detected	n/a	n/a
44	NW_020230678.1	159591-161919	HsOr374	1	none confidently detected	n/a	n/a
