# Supplementary material for: Orco-dependent survival of odorant receptor neurons in ants
Source: Sci Adv. 2024 Jun 7;10(23):eadk9000. doi: 10.1126/sciadv.adk9000 (PMC11160473; doi:10.1126/sciadv.adk9000)
Supplement: Supplementary file 2 — Tables S1 to S6 [file sciadv.adk9000_tables_s1_to_s6.zip › adk9000_Table_S4.xlsx]

## Sheet: Sheet1
Component	Stock concentration	Amount	Final concentration
Nuclease-free water	-	Add to 10 mL final volume	-
Sucrose	-	0.856 g	250 mM
Tris, pH 8.0	1 M	100 uL	10 mM
Potassium Chloride	1 M	250 uL	25 mM
Magnesium Chloride	1 M	50 uL	5 mM
Triton X-100	1	10 uL	0.001
RNaseOUT	100 mM	50 uL	0.5 mM
Protease inhibitor	50X	200 uL	1X
DTT	100 mM	10 uL	0.1 mM
