# Supplementary material for: Orco-dependent survival of odorant receptor neurons in ants
Source: Sci Adv. 2024 Jun 7;10(23):eadk9000. doi: 10.1126/sciadv.adk9000 (PMC11160473; doi:10.1126/sciadv.adk9000)
Supplement: Supplementary file 2 — Tables S1 to S6 [file sciadv.adk9000_tables_s1_to_s6.zip › adk9000_Table_S5.xlsx]

## Sheet: Sheet1
LOC105188823 / Rh50	LOC105188598 / nompC	At least one GR	At least one Irco	At least one tuning IR	Orco	At least one tuning OR	Cell type assigned
+	+ or -	+ or -	+ or -	+ or -	+ or -	+ or -	ammonia-sensory neurons
-	+	+ or -	+ or -	+ or -	+ or -	+ or -	mechanosensory neurons
-	-	-	-	-	+	+	chemosensory neurons (OrX+, Orco+)
-	-	+	-	-	+	+	chemosensory neurons (OrX+, Orco+, GrX+)
-	-	-	+	-	+	+	chemosensory neurons (OrX+, Orco+, Irco+)
-	-	-	+	+	+	-	chemosensory neurons (IrX+, Irco+, Orco+)
-	-	+	+	+	-	-	chemosensory neurons (IrX+, Irco+, GrX+)
-	-	+	+	+	-	+	chemosensory neurons (IrX+, Irco+, GrX+, OrX+)
-	-	+	+	-	-	-	chemosensory neurons (GrX+, Irco+)
-	-	+	+	-	-	+	chemosensory neurons (GrX+, Irco+, OrX+)
-	-	all other patterns					unclassified
