# Supplementary material for: Orco-dependent survival of odorant receptor neurons in ants
Source: Sci Adv. 2024 Jun 7;10(23):eadk9000. doi: 10.1126/sciadv.adk9000 (PMC11160473; doi:10.1126/sciadv.adk9000)
Supplement: Supplementary file 2 — Tables S1 to S6 [file sciadv.adk9000_tables_s1_to_s6.zip › adk9000_Table_S6.xlsx]

## Sheet: Sheet1
REAGENT or RESOURCE	SOURCE	IDENTIFIER
Antibodies
Donkey anti-Rabbit IgG (H+L) Highly Cross-Adsorbed Secondary Antibody, Alexa Fluor™ 555	Thermo	A31572
Alexa Fluor® 647 AffiniPure Donkey Anti-Guinea Pig IgG (H+L)	Jackson ImmunoResearch	706-605-148
Cleaved Caspase-3 (Asp175) Antibody	Cell Signaling	9661
Primary Orco antibody raised in rabbit	this study	N/A
Phospho-eIF2α (Ser51) Antibody	Cell Signaling	3597
Primary Fne antibody raised in guinea pig	this study	N/A
Chemicals, peptides, and recombinant proteins
RNaseOUT	Invitrogen	10777019
50x protease inhibitor	Promega	G6521
Hoechst 33342	Thermo	H3570
Alexa Fluor™ 488 Phalloidin	Thermo	A12379
bisBenzimide H 33258	Sigma	14530
TRIzol™ Reagent	Thermo	15596026
Critical commercial assays
Chromium Next GEM Single Cell 3' Kit v3.1	10X Genomics	1000268
High-Performance GoTaq G2 DNA Polymerase with Mg-Free Buffer System	Promega	M7801
NEBNext Ultra II RNA Library Prep Kit for Illumina	New England Biolabs	E7770S
Probe hybridization buffer	Molecular Instruments	N/A
Probe wash buffer	Molecular Instruments	N/A
Amplification buffer	Molecular Instruments	N/A
Deposited data
Gene expression profiles at the single-nucleus level of the antennae of wild-type and orco mutant Harpegnathos saltator	GEO	GSE235819
Bulk gene expression profiles of adult antennae in wild-type and orco mutant Harpegnathos saltator	GEO	GSE236790
Bulk gene expression profiles of pupal antennae in wild-type and orco mutant Harpegnathos saltator	GEO	GSE236792
Experimental models: Organisms/strains
H. saltator: wild type	Yan et al., 2017 (16)	N/A
H. saltator: orco mutant	Yan et al., 2017 (16)	N/A
Oligonucleotides
Forward primer for Orco genotyping	Yan et al., 2017 (16)	orco_New2_seq_AS
5'- ACA GAG CGA ATT GCA GTA GCA GCA GG -3'
Reverse primer for Orco genotyping	Yan et al., 2017 (16)	orco_PCR_NewS
5'- TCC CGT ATC GGC GAT AAC GAT GAC AAG C -3'
Software and algorithms
ImageJ v1.53t	Schindelin et al., 2012 (77)	https://imagej.net/software/fiji/
PFAM database	Mistry et al., 2021 (59)	http://pfam-legacy.xfam.org/
HMMER v3.3.2	N/A	http://hmmer.org
blast_rbh	Camacho et al., 2009; Cock et al., 2015 (60, 61)	https://github.com/peterjc/galaxy_blast/tree/master/tools/blast_rbh, accessed Mar 18th, 2022
STAR v2.6.1d	Dobin et al., 2013 (62)	https://github.com/alexdobin/STAR, accessed May 25th, 2023
DESeq2 v1.34.0	Love et al., 2014 (63)	https://bioconductor.org/packages/release/bioc/html/DESeq2.html
topGO v2.46.0	N/A	https://bioconductor.org/packages/release/bioc/html/topGO.html
ViSEAGO v1.8.0	Brionne et al., 2019 (65)	https://bioconductor.org/packages/release/bioc/html/ViSEAGO.html
GO.db v3.14.0	N/A	https://bioconductor.org/packages/release/data/annotation/html/GO.db.html
TransDecoder v5.5.0	N/A	https://github.com/TransDecoder/TransDecoder, accessed Dec 29th, 2022
MAFFT v7.508	Katoh and Standley, 2013 (73)	https://mafft.cbrc.jp/alignment/software/
Jalview v2.11.2.4	Waterhouse et al., 2009 (74)	https://www.jalview.org/
RAxML v8.2.12	Stamatakis, 2014 (75)	https://cme.h-its.org/exelixis/web/software/raxml/
FigTree v1.4.4	N/A	http://tree.bio.ed.ac.uk/software/figtree/
ggtree v3.2.1	Yu, 2020 (76)	https://bioconductor.org/packages/release/bioc/html/ggtree.html
cellranger v7.0.0	Zheng et al., 2017 (68)	https://support.10xgenomics.com/single-cell-gene-expression/software/pipelines/latest/what-is-cell-ranger
scanpy v1.8.2	Wolf et al., 2018 (69)	https://scanpy.readthedocs.io/
scvi-tools v0.16.2	Gayoso et al., 2022 (70)	https://scvi-tools.org/
Other
Dounce tissue grinder, 1mL	Chemglass Life Sciences	CLS500301
Cryo-cup grinder with pestles	Research Products International	141420
Flowmi cell strainer 40 um	Bel-Art	H13680-0040
pluriStrainer Mini 20 µm	pluriSelect	43-10020-40
pluriStrainer Mini 10 µm	pluriSelect	43-10010-60
BP GO-term annotations for H. saltator v1_20220725	Yan et al., 2022 (50)	https://github.com/bsierieb1/Ant_Insulin_Yan_et_al._2022/blob/main/go/GO_annotations/crowdgo_by_gene.tab, accessed Jul 10th, 2023
