# Supplementary material for: Orco-dependent survival of odorant receptor neurons in ants
Source: Sci Adv. 2024 Jun 7;10(23):eadk9000. doi: 10.1126/sciadv.adk9000 (PMC11160473; doi:10.1126/sciadv.adk9000)
Supplement: Supplementary file 3 — Data S1 [file sciadv.adk9000_data_s1.zip]

Archive with 1 entries (1 files):
- adk9000_Data_S1.nwk
